# Supplementary material for: Association of a BMP5 microsatellite with knee osteoarthritis: case-control study
Source: Arthritis Res Ther. 2012 Nov 27;14(6):R257. doi: 10.1186/ar4102 (PMC3674626; doi:10.1186/ar4102)
Supplement: Additional file 1 — Genotype frequencies and comparison across populations. Genotype counts and frequencies in patients with knee OA and in controls from the three sample collections are provided as total, in women and in men. The genotype frequencies were also compared pairwise between the sample collections. [file ar4102-S1.XLS]

## Sheet: Table S1
Table S1: Genotype counts and frequencies in patients with knee OA and in controls from the three sample collections after excluding genotypes with frequency < 0.01 overall
	UK					GR					ES
	Controls		Knee OA			Controls		Knee OA			Controls		Knee OA
Genotype	Count	Frequency	Count	Frequency		Count	Frequency	Count	Frequency		Count	Frequency	Count	Frequency
10-10	110	0.173502	68	0.197674		52	0.16	60	0.177515		80	0.187793	48	0.197531
10-11	60	0.0946372	43	0.125		35	0.107692	40	0.118343		44	0.103286	22	0.090535
10-7	23	0.0362776	12	0.0348837		10	0.0307692	3	0.00887574		16	0.0375587	9	0.037037
10-8	84	0.132492	57	0.165698		48	0.147692	77	0.227811		64	0.150235	47	0.193416
10-9	126	0.198738	51	0.148256		65	0.2	51	0.150888		71	0.166667	34	0.139918
11-11	16	0.0252366	10	0.0290698		7	0.0215385	4	0.0118343		7	0.0164319	5	0.0205761
11-7	13	0.0205047	5	0.0145349		6	0.0184615	2	0.00591716		5	0.0117371
11-8	33	0.0520505	20	0.0581395		27	0.0830769	26	0.0769231		24	0.056338	12	0.0493827
11-9	27	0.0425868	11	0.0319767		16	0.0492308	26	0.0769231		27	0.0633803	9	0.037037
7-8	8	0.0126183	6	0.0174419		4	0.0123077	4	0.0118343		8	0.0187793	4	0.0164609
7-9	9	0.0141956	4	0.0116279		3	0.00923077	3	0.00887574		9	0.0211268	3	0.0123457
8-8	38	0.0599369	29	0.0843023		11	0.0338462	6	0.0177515		13	0.0305164	16	0.0658436
8-9	56	0.0883281	17	0.0494186		22	0.0676923	20	0.0591716		36	0.084507	19	0.0781893
9-9	31	0.0488959	11	0.0319767		19	0.0584615	16	0.0473373		22	0.0516432	15	0.0617284
Total	634	1	344	1		325	1	338	1		426	1	243	1

## Sheet: Table S2
Table S2: Genotype counts and frequencies in women with knee OA and in control women from the three sample collections after excluding genotypes with frequency < 0.01 overall
	UK					GR					ES
	Controls		Knee OA			Controls		Knee OA			Controls		Knee OA
Genotype	Count	Frequency	Count	Frequency		Count	Frequency	Count	Frequency		Count	Frequency	Count	Frequency
10-10	56	0.18123	39	0.208556		28	0.136585	51	0.185455		26	0.174497	41	0.205
10-11	25	0.0809061	18	0.0962567		22	0.107317	31	0.112727		21	0.14094	17	0.085
10-7	12	0.038835	7	0.0374332		8	0.0390244	3	0.0109091		5	0.033557	7	0.035
10-8	37	0.119741	35	0.187166		25	0.121951	63	0.229091		20	0.134228	37	0.185
10-9	67	0.216828	24	0.128342		46	0.22439	40	0.145455		27	0.181208	30	0.15
11-11	11	0.0355987	5	0.026738		4	0.0195122	2	0.00727273		2	0.0134228	3	0.015
11-7	4	0.012945	2	0.0106952		6	0.0292683	2	0.00727273		1	0.00671141
11-8	18	0.0582524	10	0.0534759		16	0.0780488	21	0.0763636		8	0.0536913	11	0.055
11-9	16	0.0517799	8	0.0427807		13	0.0634146	21	0.0763636		7	0.0469799	9	0.045
7-8	5	0.0161812	1	0.00534759		3	0.0146341	3	0.0109091		6	0.0402685	4	0.02
7-9	5	0.0161812	2	0.0106952		3	0.0146341	3	0.0109091		4	0.0268456	3	0.015
8-8	17	0.0550162	20	0.106952		6	0.0292683	6	0.0218182		3	0.0201342	13	0.065
8-9	23	0.0744337	9	0.0481283		14	0.0682927	15	0.0545455		11	0.0738255	12	0.06
9-9	13	0.0420712	7	0.0374332		11	0.0536585	14	0.0509091		8	0.0536913	13	0.065
Total	309	1	187	1		205	1	275	1		149	1	200	1

## Sheet: Table S3
Table S3: Genotype counts and frequencies in men with knee OA and in control men from the three sample collections after excluding genotypes with frequency < 0.01 overall
	UK					GR					ES
	Controls		Knee OA			Controls		Knee OA			Controls		Knee OA
Genotype	Count	Frequency	Count	Frequency		Count	Frequency	Count	Frequency		Count	Frequency	Count	Frequency
10-10	54	0.166154	29	0.184713		24	0.2	9	0.142857		54	0.194946	7	0.162791
10-11	35	0.107692	25	0.159236		13	0.108333	9	0.142857		23	0.0830325	5	0.116279
10-7	11	0.0338462	5	0.0318471		2	0.0166667				11	0.0397112	2	0.0465116
10-8	47	0.144615	22	0.140127		23	0.191667	14	0.222222		44	0.158845	10	0.232558
10-9	59	0.181538	27	0.171975		19	0.158333	11	0.174603		44	0.158845	4	0.0930233
11-11	5	0.0153846	5	0.0318471		3	0.025	2	0.031746		5	0.0180505	2	0.0465116
11-7	9	0.0276923	3	0.0191083							4	0.0144404
11-8	15	0.0461538	10	0.0636943		11	0.0916667	5	0.0793651		16	0.0577617	1	0.0232558
11-9	11	0.0338462	3	0.0191083		3	0.025	5	0.0793651		20	0.0722022
7-8	3	0.00923077	5	0.0318471		1	0.00833333	1	0.015873		2	0.00722022
7-9	4	0.0123077	2	0.0127389							5	0.0180505
8-8	21	0.0646154	9	0.0573248		5	0.0416667				10	0.0361011	3	0.0697674
8-9	33	0.101538	8	0.0509554		8	0.0666667	5	0.0793651		25	0.0902527	7	0.162791
9-9	18	0.0553846	4	0.0254777		8	0.0666667	2	0.031746		14	0.0505415	2	0.0465116
Total	325	1	157	1		120	1	63	1		277	1	43	1

## Sheet: Table S4
Table S4: Comparisons of D6S1276 genotype frequencies between the sample collections.
	UK vs. GR	UK vs. ES	GR vs. ES
All
Controls	> 0.49	> 0.34	> 0.76
Knee OA	0.0006	> 0.54	0.01
Women
Controls	> 0.80	> 0.33	> 0.57
Knee OA	0.0006	> 0.76	> 0.16
Comparions were done with Clump1 and the reported P value is the lowest obtained with any of the four test included in this application
1	Sham PC, Curtis D: Monte Carlo tests for associations between disease and alleles at highly polymorphic loci. Ann Hum Genet 1995, 59:97-105.
